# Supplementary material for: Seasonal changes in fish assemblage structure at a shallow seamount in the Gulf of California
Source: PeerJ. 2016 Sep 6;4:e2357. doi: 10.7717/peerj.2357 (PMC5018667; doi:10.7717/peerj.2357)
Supplement: Supplemental Information 2 [file peerj-04-2357-s002.ods]

## Sheet: temp_surf
3/9/1999	20.8		Apr-99	24.37								month	delta
3/11/1999	21.8		May-99	24.68		1	19.38		1	20.43		May-99	0.3
3/13/1999	20.4		Jun-99	27.89		1	20.48		2	20.1		Jun-99	3.2
3/15/1999	20.5		Jul-99	30.34		1	20.46		3	21.06		Jul-99	2.5
3/17/1999	20.8		Aug-99	30.51		1	21.73		4	22.76		Aug-99	0.2
3/19/1999	20.6		Sep-99	30.35		1	20.09		5	25.17		Sep-99	-0.2
3/21/1999	20.5		Oct-99	29.66		2	20.34		6	27.45		Oct-99	-0.7
3/23/1999	20.6		Nov-99	26.84		2	19.06		7	29.32		Nov-99	-2.8
3/25/1999	20.9		Dec-99	21.81		2	19.27		8	30.61		Dec-99	-5.0
3/27/1999	20.8		Jan-00	19.38		2	22.2		9	30.47		Jan-00	-2.4
3/29/1999	20.8		Feb-00	20.34		2	19.64		10	29.14		Feb-00	1.0
3/31/1999	21.1		Mar-00	20.59		3	20.59		11	26.28		Mar-00	0.3
4/2/1999	21.1		Apr-00	23.09		3	20.29		12	22.45		Apr-00	2.5
4/4/1999	21.2		May-00	25.35		3	20.72					May-00	2.3
4/6/1999	21.4		Jun-00	27.09		3	22.04					Jun-00	1.7
4/8/1999	21.5		Jul-00	29.9		3	21.66					Jul-00	2.8
4/10/1999	21.4		Aug-00	30.66		4	23.09					Aug-00	0.8
4/12/1999	21.5		Sep-00	30.45		4	22.02					Sep-00	-0.2
4/14/1999	20.9		Oct-00	29.13		4	22.59					Oct-00	-1.3
4/16/1999	21.7		Nov-00	24.79		4	23.02					Nov-00	-4.3
4/18/1999	21.7		Dec-00	22.2		4	23.1					Dec-00	-2.6
4/20/1999	21.8		Jan-01	20.48		5	24.68					Jan-01	-1.7
4/22/1999	23.5		Feb-01	19.06		5	25.35					Feb-01	-1.4
4/24/1999	22		Mar-01	20.29		5	24.59					Mar-01	1.2
4/26/1999	22.5		Apr-01	22.02		5	25.52					Apr-01	1.7
4/28/1999	22.9		May-01	24.59		5	25.29					May-01	2.6
4/30/1999	22.1		Jun-01	27.17		5	25.61					Jun-01	2.6
5/2/1999	22.3		Jul-01	28.79		6	27.89					Jul-01	1.6
5/4/1999	22.4		Aug-01	30.98		6	27.09					Aug-01	2.2
5/6/1999	22.7		Sep-01	30.82		6	27.17					Sep-01	-0.2
5/8/1999	22.7		Oct-01	28.66		6	26.98					Oct-01	-2.2
5/10/1999	23.6		Nov-01	27.49		6	27.07					Nov-01	-1.2
5/12/1999	25.3		Dec-01	22.72		6	28.52					Dec-01	-4.8
5/14/1999	24		Jan-02	20.46		7	30.34					Jan-02	-2.3
5/16/1999	24		Feb-02	19.27		7	29.9					Feb-02	-1.2
5/18/1999	25.2		Mar-02	20.72		7	28.79					Mar-02	1.4
5/20/1999	25.8		Apr-02	22.59		7	28.19					Apr-02	1.9
5/22/1999	26		May-02	25.52		7	28.79					May-02	2.9
5/24/1999	26		Jun-02	26.98		7	29.93					Jun-02	1.5
5/26/1999	26.3		Jul-02	28.19		8	30.51					Jul-02	1.2
5/28/1999	27.1		Aug-02	30.08		8	30.66					Aug-02	1.9
5/30/1999	26.8		Sep-02	30.85		8	30.98					Sep-02	0.8
6/1/1999	27.3		Oct-02	29.3		8	30.08					Oct-02	-1.5
6/3/1999	26.4		Nov-02	26.55		8	30.54					Nov-02	-2.8
6/5/1999	27.1		Dec-02	23.61		8	30.91					Dec-02	-2.9
6/7/1999	27		Jan-03	21.73		9	30.35					Jan-03	-1.9
6/9/1999	27.1		Feb-03	22.2		9	30.45					Feb-03	0.5
6/11/1999	26.8		Mar-03	22.04		9	30.82					Mar-03	-0.2
6/13/1999	28.5		Apr-03	23.02		9	30.85					Apr-03	1.0
6/15/1999	27.6		May-03	25.29		9	29.89					May-03	2.3
6/17/1999	27.5		Jun-03	27.07		9	30.47					Jun-03	1.8
6/19/1999	27.9		Jul-03	28.79		10	29.66					Jul-03	1.7
6/21/1999	28		Aug-03	30.54		10	29.13					Aug-03	1.8
6/23/1999	29		Sep-03	29.89		10	28.66					Sep-03	-0.6
6/25/1999	29.7		Oct-03	29.04		10	29.3					Oct-03	-0.8
6/27/1999	29.3		Nov-03	26.23		10	29.04					Nov-03	-2.8
6/29/1999	29.2		Dec-03	22.3		10	29.07					Dec-03	-3.9
7/1/1999	29.2		Jan-04	20.09		11	26.84					Jan-04	-2.2
7/3/1999	29		Feb-04	19.64		11	24.79					Feb-04	-0.5
7/5/1999	30.5		Mar-04	21.66		11	27.49					Mar-04	2.0
7/7/1999	30.5		Apr-04	23.1		11	26.55					Apr-04	1.4
7/9/1999	30.5		May-04	25.61		11	26.23					May-04	2.5
7/11/1999	30.2		Jun-04	28.52		11	25.79					Jun-04	2.9
7/13/1999	29.7		Jul-04	29.93		12	21.81					Jul-04	1.4
7/15/1999	30		Aug-04	30.91		12	22.2					Aug-04	1.0
7/17/1999	29.4		Sep-04	30.47		12	22.72					Sep-04	-0.4
7/19/1999	31.1		Oct-04	29.07		12	23.61					Oct-04	-1.4
7/21/1999	30.6		Nov-04	25.79		12	22.3					Nov-04	-3.3
7/23/1999	29.9		Dec-04	22.06		12	22.06					Dec-04	-3.7
7/25/1999	31.7
7/27/1999	31.7
7/29/1999	31.1
7/31/1999	30.4
8/2/1999	29.8
8/4/1999	29.8
8/6/1999	31.5
8/8/1999	30.9
8/10/1999	30.6
8/12/1999	30.5
8/14/1999	30.7
8/16/1999	31.8
8/18/1999	30.7
8/20/1999	30.7
8/22/1999	30.7
8/24/1999	29.5
8/26/1999	30.3
8/28/1999	30.1
8/30/1999	30.1
9/1/1999	31.1
9/3/1999	31.5
9/5/1999	31.5
9/7/1999	31.5
9/9/1999	29.3
9/11/1999	29.7
9/13/1999	31
9/15/1999	30
9/17/1999	30.1
9/19/1999	30.1
9/21/1999	29.5
9/23/1999	29.6
9/25/1999	29.7
9/27/1999	30.6
9/29/1999	30.1
10/1/1999	30.5
10/3/1999	30
10/5/1999	30
10/7/1999	30
10/9/1999	29.7
10/11/1999	30.4
10/13/1999	30.1
10/15/1999	30.2
10/17/1999	29.7
10/19/1999	29.1
10/21/1999	29
10/23/1999	29
10/25/1999	30.6
10/27/1999	29.4
10/29/1999	28.3
10/31/1999	28.5
11/2/1999	28.3
11/4/1999	27.4
11/6/1999	27.8
11/8/1999	27.8
11/10/1999	27.3
11/12/1999	27.8
11/14/1999	27.8
11/16/1999	28.2
11/18/1999	28.2
11/20/1999	26.1
11/22/1999	26.3
11/24/1999	25.8
11/26/1999	25.7
11/28/1999	24.5
11/30/1999	23.6
12/2/1999	24.2
12/4/1999	24
12/6/1999	24
12/8/1999	22.8
12/10/1999	22.1
12/12/1999	21.9
12/14/1999	21.9
12/16/1999	21
12/18/1999	21.6
12/20/1999	21.6
12/22/1999	21.5
12/24/1999	21.2
12/26/1999	20.4
12/28/1999	19.2
12/30/1999	19.7
1/1/2000	19.7
1/3/2000	20.3
1/5/2000	19.4
1/7/2000	19.3
1/9/2000	19.1
1/11/2000	18.9
1/13/2000	18.3
1/15/2000	18.5
1/17/2000	19.4
1/19/2000	19.4
1/21/2000	19.5
1/23/2000	19.7
1/25/2000	19.7
1/27/2000	19.8
1/29/2000	19.4
1/31/2000	19.7
2/2/2000	19.9
2/4/2000	19.9
2/6/2000	19.9
2/8/2000	20.5
2/10/2000	19.5
2/12/2000	20
2/14/2000	20.1
2/16/2000	20.8
2/18/2000	21.2
2/20/2000	20.9
2/22/2000	20.9
2/24/2000	20.4
2/26/2000	20.7
2/28/2000	20
3/1/2000	20.4
3/3/2000	20.4
3/5/2000	20.6
3/7/2000	20.1
3/9/2000	20.4
3/11/2000	20.4
3/13/2000	20.6
3/15/2000	20.5
3/17/2000	20.8
3/19/2000	20.7
3/21/2000	21.4
3/23/2000	21
3/25/2000	20.1
3/27/2000	20.1
3/29/2000	20.4
3/31/2000	21.6
4/2/2000	20.8
4/4/2000	21.3
4/6/2000	21.3
4/8/2000	23.3
4/10/2000	22.6
4/12/2000	22.4
4/14/2000	22.4
4/16/2000	23.2
4/18/2000	24.3
4/20/2000	24.3
4/22/2000
4/24/2000	24
4/26/2000	24.1
4/28/2000	24.7
4/30/2000	24.5
5/2/2000	24.7
5/4/2000	24.8
5/6/2000	24.8
5/8/2000	24.8
5/10/2000	25
5/12/2000	25.3
5/14/2000	24.9
5/16/2000	25.3
5/18/2000	25.3
5/20/2000	25.7
5/22/2000	25.2
5/24/2000	25.7
5/26/2000	25.8
5/28/2000	26.3
5/30/2000	26.6
6/1/2000	26.1
6/3/2000	27.2
6/5/2000	27.2
6/7/2000	28
6/9/2000	26.4
6/11/2000	25.9
6/13/2000	26.1
6/15/2000	27
6/17/2000	27
6/19/2000	26.1
6/21/2000	27.1
6/23/2000	27
6/25/2000	27.5
6/27/2000	28.8
6/29/2000	29
7/1/2000	28.6
7/3/2000	29.3
7/5/2000	28.4
7/7/2000	29.3
7/9/2000	29.1
7/11/2000	30.7
7/13/2000	30
7/15/2000	31.3
7/17/2000	30.2
7/19/2000	30.5
7/21/2000	29.7
7/23/2000	30.4
7/25/2000	30.3
7/27/2000	30.7
7/29/2000	29.9
7/31/2000	30
8/2/2000	30.5
8/4/2000	30.5
8/6/2000	29.8
8/8/2000	29.2
8/10/2000	30.5
8/12/2000	30.5
8/14/2000	30.7
8/16/2000	30.7
8/18/2000	30.6
8/20/2000	30.7
8/22/2000	31.6
8/24/2000	31.3
8/26/2000	31.5
8/28/2000	30.8
8/30/2000	31
9/1/2000	30.5
9/3/2000	31.2
9/5/2000	30.9
9/7/2000	30.9
9/9/2000	30.5
9/11/2000	30.1
9/13/2000	30.5
9/15/2000	30.5
9/17/2000	30.4
9/19/2000	29.9
9/21/2000	30.3
9/23/2000	30.3
9/25/2000	30.5
9/27/2000	30.3
9/29/2000	30
10/1/2000	29.7
10/3/2000	29.7
10/5/2000	30.2
10/7/2000	29.8
10/9/2000	29.8
10/11/2000	29.8
10/13/2000	29.9
10/15/2000	29.6
10/17/2000	30.1
10/19/2000	30
10/21/2000	29.4
10/23/2000	28.2
10/25/2000	27.8
10/27/2000	27.7
10/29/2000	27.5
10/31/2000	26.9
11/2/2000	27.4
11/4/2000	27.1
11/6/2000	27.1
11/8/2000	26.2
11/10/2000	25.6
11/12/2000	25.4
11/14/2000	25.4
11/16/2000	24.7
11/18/2000	24.6
11/20/2000	23.5
11/22/2000	23.5
11/24/2000	23.3
11/26/2000	22.5
11/28/2000	22.8
11/30/2000	22.7
12/2/2000	23.4
12/4/2000	22.9
12/6/2000	22.6
12/8/2000	22.6
12/10/2000	22.6
12/12/2000	22.6
12/14/2000	22.7
12/16/2000	22.5
12/18/2000	22.5
12/20/2000	21.8
12/22/2000	21.3
12/24/2000	21.5
12/26/2000	21.5
12/28/2000	21.5
12/30/2000	21
1/1/2001	21
1/3/2001	21
1/5/2001	20.9
1/7/2001	21.2
1/9/2001	21.1
1/11/2001	21.1
1/13/2001	21.1
1/15/2001	21
1/17/2001	19.9
1/19/2001	19.9
1/21/2001	19.9
1/23/2001	20.1
1/25/2001	20
1/27/2001	19.9
1/29/2001	19.9
1/31/2001	19.6
2/2/2001	19.1
2/4/2001	18.9
2/6/2001	18.9
2/8/2001	18.9
2/10/2001	18.8
2/12/2001	18.8
2/14/2001	18.8
2/16/2001	19.1
2/18/2001	19.3
2/20/2001	19.3
2/22/2001	19.3
2/24/2001	19.6
2/26/2001	19.1
2/28/2001	19
3/2/2001	19
3/4/2001	19.8
3/6/2001	20.9
3/8/2001	20.9
3/10/2001	19.5
3/12/2001	19.3
3/14/2001	20.2
3/16/2001	19
3/18/2001	19
3/20/2001	19.9
3/22/2001	20.9
3/24/2001	21.6
3/26/2001	22.1
3/28/2001	21.1
3/30/2001	21.2
4/1/2001	21.7
4/3/2001	21.3
4/5/2001	21.1
4/7/2001	21.1
4/9/2001	21.7
4/11/2001	22.1
4/13/2001	20.5
4/15/2001	20.3
4/17/2001	23.7
4/19/2001	23.1
4/21/2001	22.2
4/23/2001	21.9
4/25/2001	21.6
4/27/2001	24.2
4/29/2001	23.8
5/1/2001	23.2
5/3/2001	23.2
5/5/2001	23.2
5/7/2001	23
5/9/2001	24.3
5/11/2001	24
5/13/2001	23.6
5/15/2001	23.6
5/17/2001	25.2
5/19/2001	26.5
5/21/2001	25
5/23/2001	24.6
5/25/2001	25.6
5/27/2001	26.9
5/29/2001	26.2
5/31/2001	25.3
6/2/2001	25.7
6/4/2001	26
6/6/2001	26.8
6/8/2001	28.6
6/10/2001	26.8
6/12/2001	26.7
6/14/2001	25.1
6/16/2001	24.6
6/18/2001	29.3
6/20/2001	26.3
6/22/2001	26.5
6/24/2001	29.4
6/26/2001	29.8
6/28/2001	27.9
6/30/2001	28
7/2/2001	28
7/4/2001	27.9
7/6/2001	27.5
7/8/2001	28.8
7/10/2001	28.5
7/12/2001	28.5
7/14/2001	28.8
7/16/2001	28.9
7/18/2001	28.7
7/20/2001	30
7/22/2001	29.5
7/24/2001	30.2
7/26/2001	29
7/28/2001	28.8
7/30/2001	28.8
8/1/2001	28.6
8/3/2001	31.7
8/5/2001	31.3
8/7/2001	31.3
8/9/2001	31.3
8/11/2001	30.8
8/13/2001	29.8
8/15/2001	29.5
8/17/2001	31.8
8/19/2001	31.8
8/21/2001	30.9
8/23/2001	31.2
8/25/2001	32.5
8/27/2001	31.3
8/29/2001	31.3
8/31/2001	30.5
9/2/2001	30.8
9/4/2001	30.4
9/6/2001	30.6
9/8/2001	30.8
9/10/2001	31.1
9/12/2001	30.9
9/14/2001	30.9
9/16/2001	30.2
9/18/2001	30.2
9/20/2001	31.3
9/22/2001	30.9
9/24/2001	31.2
9/26/2001	31
9/28/2001	31
9/30/2001	31
10/2/2001	27.5
10/4/2001	28.5
10/6/2001	28.5
10/8/2001	29.7
10/10/2001	28.9
10/12/2001	28.5
10/14/2001	29
10/16/2001	28
10/18/2001	28.7
10/20/2001	28.9
10/22/2001	29.5
10/24/2001	28.4
10/26/2001	28.6
10/28/2001	28.6
10/30/2001	28.7
10/31/2001	28.5
11/4/2001	28.5
11/6/2001	28.8
11/8/2001	28.5
11/10/2001	29
11/12/2001	29
11/14/2001	28
11/16/2001	27.1
11/18/2001	27
11/20/2001	27.2
11/22/2001	27.4
11/24/2001	26.3
11/26/2001	26.4
11/28/2001	26.4
11/30/2001	25.2
12/2/2001	24.1
12/4/2001	25.3
12/6/2001	25.3
12/8/2001	23.7
12/10/2001	23.8
12/12/2001	23.1
12/14/2001	21.4
12/16/2001	22.6
12/18/2001	22.5
12/20/2001	22.6
12/22/2001	22.9
12/24/2001	20.6
12/26/2001	20.7
12/28/2001	20.5
12/30/2001	21.7
1/1/2002	21.8
1/3/2002	21.2
1/5/2002	20.7
1/7/2002	20.3
1/9/2002	20.2
1/11/2002	20.2
1/13/2002	20.5
1/15/2002	20.5
1/17/2002	20.7
1/19/2002	21
1/21/2002	20
1/23/2002	20
1/25/2002	20.1
1/27/2002	19.6
1/29/2002	20.9
1/31/2002	19.7
2/2/2002	19.3
2/4/2002	19.3
2/6/2002	19.2
2/8/2002	18.5
2/10/2002	18.9
2/12/2002	18.9
2/14/2002	18.9
2/16/2002	18.9
2/18/2002	19.4
2/20/2002	19.1
2/22/2002	19
2/24/2002	20.2
2/26/2002	20.2
2/28/2002	20
3/2/2002	20.8
3/4/2002	20.8
3/6/2002	20.7
3/8/2002	21.5
3/10/2002	21.4
3/12/2002	21
3/14/2002	21
3/16/2002	21.1
3/18/2002	20.9
3/20/2002	20
3/22/2002	19.6
3/24/2002	19.6
3/26/2002	20.9
3/28/2002	20.4
3/30/2002	21.1
4/1/2002	20.5
4/3/2002	23
4/5/2002	24
4/7/2002	23.7
4/9/2002	21.6
4/11/2002	21.6
4/13/2002	23.1
4/15/2002	22.4
4/17/2002	22.1
4/19/2002	22.1
4/21/2002	22.1
4/23/2002	22.1
4/25/2002	23.1
4/27/2002	23.9
4/29/2002	23.5
5/1/2002	24.8
5/3/2002	24.7
5/5/2002	23.2
5/7/2002	24.1
5/9/2002	24.1
5/11/2002	24.5
5/13/2002	25.7
5/15/2002	25.3
5/17/2002	25.4
5/19/2002	25.4
5/21/2002	28.4
5/23/2002	26.1
5/25/2002	26
5/27/2002	25.9
5/29/2002	27.5
5/31/2002	27.2
6/2/2002	26.7
6/4/2002	26.6
6/6/2002	29.1
6/8/2002	27.1
6/10/2002	26.3
6/12/2002	26
6/14/2002	25.9
6/16/2002	27.3
6/18/2002	28
6/20/2002	27.2
6/22/2002	26.9
6/24/2002	26.9
6/26/2002	28
6/28/2002	26.8
6/30/2002	25.9
7/2/2002	26.1
7/4/2002	26.5
7/6/2002	26.1
7/8/2002	26.5
7/10/2002	27.6
7/12/2002	27.5
7/14/2002	27.8
7/16/2002	28.2
7/18/2002	28.9
7/20/2002	28.7
7/22/2002	31.2
7/24/2002	29
7/26/2002	29.1
7/28/2002	29.8
7/30/2002	29.8
8/1/2002	30.6
8/3/2002	29.1
8/5/2002	28.3
8/7/2002	28.3
8/9/2002	30.3
8/11/2002	30.5
8/13/2002	30.6
8/15/2002	30.7
8/17/2002	30
8/19/2002	30.3
8/21/2002	30.9
8/23/2002	30.3
8/25/2002	30.3
8/27/2002	30.3
8/29/2002	30.3
8/31/2002	30.4
9/2/2002	31
9/4/2002	31
9/6/2002	31
9/8/2002	30.4
9/10/2002	30.3
9/12/2002	30.2
9/14/2002	30.2
9/16/2002	31.8
9/18/2002	31.4
9/20/2002	31.3
9/22/2002	30.7
9/24/2002	31.1
9/26/2002	31.2
9/28/2002	31
9/30/2002	30.1
10/2/2002	30.1
10/4/2002	29.9
10/6/2002	29.9
10/8/2002	29.8
10/10/2002	29.7
10/12/2002	30
10/14/2002	30
10/16/2002	30.5
10/18/2002	29.7
10/20/2002	29.7
10/22/2002	28.4
10/24/2002	28.8
10/26/2002	27.6
10/28/2002	27.7
10/30/2002	27.7
11/1/2002	27.7
11/3/2002	27.6
11/5/2002	27.8
11/7/2002	27.5
11/9/2002	27.5
11/11/2002	27.7
11/13/2002	26.9
11/15/2002	26.4
11/17/2002	26.1
11/19/2002	26.1
11/21/2002	25.3
11/23/2002	25.1
11/25/2002	25.1
11/27/2002	25.7
11/29/2002	25.7
12/1/2002	25.6
12/3/2002	25.4
12/5/2002	24.1
12/7/2002	23.9
12/9/2002	24.6
12/11/2002	24.3
12/13/2002	23.4
12/15/2002	23.2
12/17/2002	23.6
12/19/2002	23.8
12/21/2002	23.7
12/23/2002	23.7
12/25/2002	22.4
12/27/2002	22.3
12/29/2002	22.1
12/31/2002	21.7
1/2/2003	21.5
1/4/2003	21.5
1/6/2003	21.6
1/8/2003	21.6
1/10/2003	21.3
1/12/2003	21.5
1/14/2003	21.5
1/16/2003	21.6
1/18/2003	22.4
1/20/2003	22.5
1/22/2003	22.2
1/24/2003	22.2
1/26/2003	22.2
1/28/2003	20.9
1/30/2003	21.5
2/1/2003	21.4
2/3/2003	22.7
2/5/2003	22.7
2/7/2003	22.3
2/9/2003	22.4
2/11/2003	22.4
2/13/2003	22.4
2/15/2003	21.5
2/17/2003	22.2
2/19/2003	23
2/21/2003	22.3
2/23/2003	22.3
2/25/2003	21.5
2/27/2003	21.7
3/1/2003	21.9
3/3/2003	21.9
3/5/2003	22
3/7/2003	21.8
3/9/2003	22.4
3/11/2003	22
3/13/2003	22
3/15/2003	24.5
3/17/2003	22.5
3/19/2003	21.7
3/21/2003	21.5
3/23/2003	20.2
3/25/2003	22.7
3/27/2003	21.7
3/29/2003	21.9
3/31/2003	21.9
4/2/2003	22.2
4/4/2003	21.6
4/6/2003	21.5
4/8/2003	21.5
4/10/2003	21.5
4/12/2003	23.1
4/14/2003	24.9
4/16/2003	24.9
4/18/2003	24.9
4/20/2003	22.1
4/22/2003	22.8
4/24/2003	23.7
4/26/2003	23.6
4/28/2003	23.6
4/30/2003	23.4
5/2/2003	23.4
5/4/2003	24
5/6/2003	25
5/8/2003	24.3
5/10/2003	24.3
5/12/2003	25.2
5/14/2003	25.1
5/16/2003	26.8
5/18/2003	25.8
5/20/2003	25.7
5/22/2003	25.6
5/24/2003	26
5/26/2003	26.1
5/28/2003	25.6
5/30/2003	26.4
6/1/2003	26.4
6/3/2003	25.7
6/5/2003	25.5
6/7/2003	24.7
6/9/2003	24.9
6/11/2003	24.9
6/13/2003	26.5
6/15/2003	28.5
6/17/2003	29.2
6/19/2003	29
6/21/2003	28.3
6/23/2003	28.2
6/25/2003	27.8
6/27/2003	27.8
6/29/2003	28.7
7/1/2003	28.6
7/3/2003	27.8
7/5/2003	27.5
7/7/2003	26.4
7/9/2003	26.8
7/11/2003	27.3
7/13/2003	29.1
7/15/2003	29.1
7/17/2003	29
7/19/2003	29
7/21/2003	29.5
7/23/2003	30.5
7/25/2003	30.5
7/27/2003	30.3
7/29/2003	29.4
7/31/2003	29.8
8/2/2003	29.8
8/4/2003	31.5
8/6/2003	30.4
8/8/2003	31
8/10/2003	31.6
8/12/2003	30.5
8/14/2003	30.2
8/16/2003	30.3
8/18/2003	30.2
8/20/2003	30.2
8/22/2003	31.1
8/24/2003	31.1
8/26/2003	31.1
8/28/2003	29.8
8/30/2003	29.3
9/1/2003	29.5
9/3/2003	29.5
9/5/2003	29.5
9/7/2003	29.5
9/9/2003	29.3
9/11/2003	29.7
9/13/2003	30.4
9/15/2003	30.3
9/17/2003	30.3
9/19/2003	30.9
9/21/2003	31.4
9/23/2003	31.4
9/25/2003	28.1
9/27/2003	29.3
9/29/2003	29.3
10/1/2003	30.3
10/3/2003	29.8
10/5/2003	29.8
10/7/2003	29.4
10/9/2003	28.7
10/11/2003	28.9
10/13/2003	29.2
10/15/2003	29
10/17/2003	29
10/19/2003	29.2
10/21/2003	28.9
10/23/2003	30
10/25/2003	28.8
10/27/2003	27.6
10/29/2003	28.1
10/31/2003	28
11/2/2003	28.1
11/4/2003	27.9
11/6/2003	27.4
11/8/2003	27.4
11/10/2003	27.6
11/12/2003	27.8
11/14/2003	26.9
11/16/2003	26.9
11/18/2003	25.6
11/20/2003	25.6
11/22/2003	26.1
11/24/2003	24.7
11/26/2003	24.7
11/28/2003	23.3
11/30/2003	23.5
12/2/2003	23.9
12/4/2003	23.9
12/6/2003	23.1
12/8/2003	23.4
12/10/2003	22.9
12/12/2003	23.3
12/14/2003	21.8
12/16/2003	21.7
12/18/2003	21.5
12/20/2003	22.1
12/22/2003	22.1
12/24/2003	21.6
12/26/2003	21.7
12/28/2003	20.9
12/30/2003	20.6
1/1/2004	20.6
1/3/2004	20.6
1/5/2004	19.9
1/7/2004	20.2
1/9/2004	20.2
1/11/2004	20.2
1/13/2004	20.2
1/15/2004	20.2
1/17/2004	20.3
1/19/2004	20.1
1/21/2004	19.8
1/23/2004	19.9
1/25/2004	19.7
1/27/2004	19.8
1/29/2004	20.1
1/31/2004	19.6
2/2/2004	19.5
2/4/2004	19.5
2/6/2004	19.5
2/8/2004	19.5
2/10/2004	19.7
2/12/2004	19.9
2/14/2004	19.9
2/16/2004	19.1
2/18/2004	19.1
2/20/2004	19.7
2/22/2004	19.7
2/24/2004	19.8
2/26/2004	19.9
2/28/2004	20.1
3/1/2004	20.5
3/3/2004	20.3
3/5/2004	21
3/7/2004	19.9
3/9/2004	19.9
3/11/2004	19.9
3/13/2004	20.7
3/15/2004	20.9
3/17/2004	21.1
3/19/2004	21.2
3/21/2004	23.6
3/23/2004	23.4
3/25/2004	22.5
3/27/2004	23.9
3/29/2004	23.9
3/31/2004	23.8
4/2/2004	23.4
4/4/2004	22
4/6/2004	21.9
4/8/2004	21.9
4/10/2004	22.2
4/12/2004	22.9
4/14/2004	22.6
4/16/2004	22.6
4/18/2004	23.3
4/20/2004	23.3
4/22/2004	22.5
4/24/2004	22.5
4/26/2004	24
4/28/2004	26.1
4/30/2004	25.3
5/2/2004	23.6
5/4/2004	24.9
5/6/2004	24.4
5/8/2004	24.7
5/10/2004	24.7
5/12/2004	24.7
5/14/2004	25.4
5/16/2004	25.9
5/18/2004	25
5/20/2004	25.3
5/22/2004	26.9
5/24/2004	28.1
5/26/2004	26.6
5/28/2004	26.7
5/30/2004	27.3
6/1/2004	27
6/3/2004	27
6/5/2004	28.6
6/7/2004	28.4
6/9/2004	27.6
6/11/2004	27.5
6/13/2004	27.7
6/15/2004	28.8
6/17/2004	28.5
6/19/2004	29.4
6/21/2004	28.9
6/23/2004	28.9
6/25/2004	28.9
6/27/2004	30.7
6/29/2004	29.9
7/1/2004	28.8
7/3/2004	28.8
7/5/2004	29.2
7/7/2004	29.8
7/9/2004	29.5
7/11/2004	31
7/13/2004	31
7/15/2004	31
7/17/2004	29.5
7/19/2004	29.7
7/21/2004	29.7
7/23/2004	29.7
7/25/2004	29.7
7/27/2004	29.6
7/29/2004	31.3
7/31/2004	30.6
8/2/2004	29.8
8/4/2004	32.2
8/6/2004	32
8/8/2004	32
8/10/2004	31.6
8/12/2004	30.5
8/14/2004	30.4
8/16/2004	30.3
8/18/2004	30.6
8/20/2004	30.8
8/22/2004	30.3
8/24/2004	30.2
8/26/2004	32
8/28/2004	30.2
8/30/2004	30.8
9/1/2004	30.8
9/3/2004	30.8
9/5/2004	30.8
9/7/2004	28.9
9/9/2004	29.8
9/11/2004	30
9/13/2004	30.5
9/15/2004	30.9
9/17/2004	31
9/19/2004	30.7
9/21/2004	30.6
9/23/2004	30
9/25/2004	30
9/27/2004	31.3
9/29/2004	31
10/1/2004	30.2
10/3/2004	29.2
10/5/2004	29.9
10/7/2004	30.1
10/9/2004	30.5
10/11/2004	30
10/13/2004	28.7
10/15/2004	28.7
10/17/2004	28.7
10/19/2004	28.8
10/21/2004	28.8
10/23/2004	28.5
10/25/2004	28.5
10/27/2004	28.3
10/29/2004	28.2
10/31/2004	28
11/2/2004	27.9
11/4/2004	26.8
11/6/2004	26.5
11/8/2004	27.2
11/10/2004	26.5
11/12/2004	26.5
11/14/2004	26.3
11/16/2004	25.6
11/18/2004	25.5
11/20/2004	25.5
11/22/2004	25.5
11/24/2004	24.8
11/26/2004	24.4
11/28/2004	24.4
11/30/2004	23.4
12/2/2004	22.8
12/4/2004	23.1
12/6/2004	23.1
12/8/2004	23.1
12/10/2004	21.8
12/12/2004	22
12/14/2004	22.3
12/16/2004	22.3
12/18/2004	22.2
12/20/2004	22.1
12/22/2004	22.1
12/24/2004	21.7
12/26/2004	20.4
12/28/2004	20.9
12/30/2004	21
1/1/2005	21.6
1/3/2005	21.6
1/5/2005	21.6
1/7/2005	21.4
1/9/2005	21.6
1/11/2005	22.1
1/13/2005	21.9
1/15/2005	20.9
1/17/2005	20.9
1/19/2005	20.9
1/21/2005	20.9
1/23/2005	21.3
1/25/2005	21
1/27/2005	20.9
1/29/2005	21
1/31/2005	20.9
2/2/2005	20.7
2/4/2005	20.7
2/6/2005	20.8
2/8/2005	20.8
2/10/2005	20.8
2/12/2005	20.8
2/14/2005	20.5
2/16/2005	20.5
2/18/2005	21.4
2/20/2005	21.1
2/22/2005	21.5
2/24/2005	21.2
2/26/2005	21.1
2/28/2005	21
3/2/2005	20.9
3/4/2005	20.8
3/6/2005	20.8
3/8/2005	21.4
3/10/2005	21.2
3/12/2005	21.2
3/14/2005	21.2
3/16/2005	21.1
3/18/2005	21.1
3/20/2005	22
3/22/2005	21.8
3/24/2005	22.1
3/26/2005	21.6
3/28/2005	21.4
3/30/2005	21.4
4/1/2005	21.4
4/3/2005	21
4/5/2005	22
4/7/2005	21.5
4/9/2005	21.5
4/11/2005	21.7
4/13/2005	21.1
4/15/2005	21.3
4/17/2005	21.5
4/19/2005	21.5
4/21/2005	22.9
4/23/2005	22.4
4/25/2005	22
4/27/2005	22
4/29/2005	23.1
5/1/2005	22.5
5/3/2005	23
5/5/2005	23
5/7/2005	23.8
5/9/2005	24.9
5/11/2005	23.9
5/13/2005	24
5/15/2005	24.9
5/17/2005	25.3
5/19/2005	24.9
5/21/2005	25.6
5/23/2005	25.7
5/25/2005	26.6
5/27/2005	26.2
5/29/2005	25.9
5/31/2005	25.9
6/2/2005	25.7
6/4/2005	24.9
6/6/2005	25.4
6/8/2005	25.4
6/10/2005	26.8
6/12/2005	24.9
6/14/2005	25.4
6/16/2005	25.5
6/18/2005	25.9
6/20/2005	26.6
6/22/2005	26.4
6/24/2005	27.2
6/26/2005	27.2
6/28/2005	28
6/30/2005	27.2
7/2/2005	27.3
7/4/2005	27.3
7/6/2005	28.4
7/8/2005	27.6
7/10/2005	28.3
7/12/2005	28.4
7/14/2005	28.2
7/16/2005	28.7
7/18/2005	28.8

## Sheet: temp_depth
4/11/1998	21.25		Apr-98	21.12		1	19.53		1	19.1
4/12/1998	20.91		May-98	21.81		1	16.81		2	18.8
4/13/1998	21.17		Jun-98	23.15		1	20.63		3	19.2
4/14/1998	21.07		Jul-98	24.56		1	17.35		4	19.8
4/15/1998	21.15		Aug-98	25.77		1	21.24		5	19.9
4/16/1998	21.18		Sep-98	28.58		1	19.03		6	19.7
4/17/1998	21.08		Oct-98	28.38		2	18.62		7	22.2
4/18/1998	20.88		Nov-98	26.2		2	17.87		8	25.2
4/19/1998	21.2		Dec-98	21.85		2	19.78		9	26.5
4/20/1998	21.29		Jan-99	19.53		2	16.81		10	25.9
4/21/1998	21.28		Feb-99	18.62		2	21.14		11	24.9
4/22/1998	21.19		Mar-99	19.19		2	18.72		12	21.2
4/23/1998	21.03		Apr-99	20.16		3	19.19
4/24/1998	20.59		May-99	20.26		3	19.3
4/25/1998	21.09		Jun-99	19.77		3	19.57
4/26/1998	20.51		Jul-99	20.09		3	18
4/27/1998	21.32		Aug-99	24.55		3	20.13
4/28/1998	21.4		Sep-99	26.77		3	18.73
4/29/1998	21.4		Oct-99	27.55		4	21.12
4/30/1998	21.48		Nov-99	24.64		4	20.16
5/1/1998	21.23		Dec-99	19.81		4	19.64
5/2/1998	21.28		Jan-00	16.81		4	19.79
5/3/1998	21.25		Feb-00	17.87		4	18.56
5/4/1998	20.66		Mar-00	19.3		4	20.38
5/5/1998	20.93		Apr-00	19.64		4	18.67
5/6/1998	21.12		May-00	19.43		5	21.81
5/7/1998	21.24		Jun-00	18.45		5	20.26
5/8/1998	21.98		Jul-00	23.36		5	19.43
5/9/1998	22.04		Aug-00	26.37		5	19.38
5/10/1998	22.37		Sep-00	25.77		5	20.02
5/11/1998	22.14		Oct-00			5	18.78
5/12/1998	22.14		Nov-00			6	23.15
5/13/1998	21.86		Dec-00			6	19.77
5/14/1998	21.78		Jan-01	20.63		6	18.45
5/15/1998	22.03		Feb-01	19.78		6	19.09
5/16/1998	21.6		Mar-01	19.57		6	19.38
5/17/1998	21.51		Apr-01	19.79		6	18.26
5/18/1998	22.22		May-01	19.38		7	24.56
5/19/1998	22.27		Jun-01	19.09		7	20.09
5/20/1998	22.2		Jul-01	20.31		7	23.36
5/21/1998	21.91		Aug-01	24.5		7	20.31
5/22/1998	22.11		Sep-01	25.86		7	25.07
5/23/1998	21.75		Oct-01	24.77		7	20
5/24/1998	21.59		Nov-01	25.31		8	25.77
5/25/1998	21.4		Dec-01	20.14		8	24.55
5/26/1998	21.64		Jan-02	17.35		8	26.37
5/27/1998	22.35		Feb-02	16.81		8	24.5
5/28/1998	22.24		Mar-02	18		8	27.31
5/29/1998	22.57		Apr-02	18.56		8	22.79
5/30/1998	22.27		May-02	20.02		9	28.58
5/31/1998	22.32		Jun-02	19.38		9	26.77
6/1/1998	23.24		Jul-02	25.07		9	25.77
6/2/1998	23.13		Aug-02	27.31		9	25.86
6/3/1998	23.12		Sep-02	25.75		9	25.75
6/4/1998			Oct-02	23.1		9
6/5/1998			Nov-02	22.89		10	28.38
6/6/1998			Dec-02	23.03		10	27.55
6/7/1998			Jan-03	21.24		10
6/8/1998			Feb-03	21.14		10	24.77
6/9/1998			Mar-03	20.13		10	23.1
6/10/1998			Apr-03	20.38		10
6/11/1998			May-03	18.78		11	26.2
6/12/1998	23.54		Jun-03	18.26		11	24.64
6/13/1998	22.72		Jul-03	20		11
6/14/1998	23.13		Aug-03	22.79		11	25.31
6/15/1998	23.39		Sep-03	26.55		11	22.89
6/16/1998	23.59		Oct-03	25.95		11	25.47
6/17/1998	23.11		Nov-03	25.47		12	21.85
6/18/1998	22.59		Dec-03	21.41		12	19.81
6/19/1998	23.06		Jan-04	19.03		12
6/20/1998	23.3		Feb-04	18.72		12	20.14
6/21/1998	23.5		Mar-04	18.73		12	23.03
6/22/1998	23.61		Apr-04	18.67		12	21.41
6/23/1998	23.61		May-04	19.95
6/24/1998	23.74		Jun-04	19.68
6/25/1998	23.59		Jul-04	21.43
6/26/1998	23.2		Aug-04	23.47
6/27/1998	22.8		Sep-04	25.08
6/28/1998	22.13
6/29/1998	22.03
6/30/1998	23.15
7/1/1998	23.36
7/2/1998	23.59
7/3/1998	23.71
7/4/1998	24.08
7/5/1998	24.2
7/6/1998	23.77
7/7/1998	23.66
7/8/1998	23.77
7/9/1998	23.76
7/10/1998	23.99
7/11/1998	24.21
7/12/1998	24.24
7/13/1998	24.11
7/14/1998	24.63
7/15/1998	23.65
7/16/1998	23.56
7/17/1998	23.9
7/18/1998	24.56
7/19/1998	25.17
7/20/1998	25.04
7/21/1998	25.45
7/22/1998	25.45
7/23/1998	25.53
7/24/1998	25.68
7/25/1998	26.49
7/26/1998	27.06
7/27/1998	25.72
7/28/1998	24.86
7/29/1998	24.9
7/30/1998	24.58
7/31/1998	24.73
8/1/1998	24.3
8/2/1998	24.63
8/3/1998	25.42
8/4/1998	26.13
8/5/1998	26.31
8/6/1998	26.69
8/7/1998	26.67
8/8/1998	25.43
8/9/1998	26.17
8/10/1998	26.12
8/11/1998	25.99
8/12/1998	25.35
8/13/1998	24.4
8/14/1998	24.01
8/15/1998	23.71
8/16/1998	23.98
8/17/1998	24.45
8/18/1998	24.77
8/19/1998	25.2
8/20/1998	25.41
8/21/1998	25.73
8/22/1998	25.67
8/23/1998	26.38
8/24/1998	27.03
8/25/1998	26.54
8/26/1998	26.41
8/27/1998	27.1
8/28/1998	27.32
8/29/1998	27.5
8/30/1998	27.1
8/31/1998	26.92
9/1/1998	26.39
9/2/1998	26.81
9/3/1998	26.88
9/4/1998	27.24
9/5/1998	27.23
9/6/1998	27.69
9/7/1998	27.48
9/8/1998	28.41
9/9/1998	28.45
9/10/1998	26.66
9/11/1998	26.18
9/12/1998	28.22
9/13/1998	28.78
9/14/1998	29.23
9/15/1998	29.39
9/16/1998	29.27
9/17/1998	29.08
9/18/1998	29.2
9/19/1998	29.5
9/20/1998	29.59
9/21/1998	29.21
9/22/1998	29.82
9/23/1998	29.81
9/24/1998	29.84
9/25/1998	29.59
9/26/1998	29.67
9/27/1998	29.55
9/28/1998	29.48
9/29/1998	29.43
9/30/1998	29.36
10/1/1998	29.07
10/2/1998	28.56
10/3/1998	28.2
10/4/1998	27.5
10/5/1998	27.58
10/6/1998	28.03
10/7/1998	28.37
10/8/1998	29.47
10/9/1998	29
10/10/1998	28.86
10/11/1998	29.02
10/12/1998	29.08
10/13/1998	28.97
10/14/1998	28.93
10/15/1998	29.01
10/16/1998	28.46
10/17/1998	28.34
10/18/1998	28.46
10/19/1998	28.31
10/20/1998	28.22
10/21/1998	28.26
10/22/1998	28.28
10/23/1998	28.28
10/24/1998	27.66
10/25/1998	27.44
10/26/1998	27.9
10/27/1998	28.09
10/28/1998	28.07
10/29/1998	28.27
10/30/1998	28.09
10/31/1998	27.9
11/1/1998	27.69
11/2/1998	27.54
11/3/1998	27.24
11/4/1998	27.15
11/5/1998	26.63
11/6/1998	27.08
11/7/1998	27.11
11/8/1998	26.97
11/9/1998	26.97
11/10/1998	26.96
11/11/1998	26.79
11/12/1998	26.77
11/13/1998	26.48
11/14/1998	25.82
11/15/1998	25.37
11/16/1998	25.54
11/17/1998	25.91
11/18/1998	25.86
11/19/1998	25.74
11/20/1998	25.7
11/21/1998	25.57
11/22/1998	25.48
11/23/1998	25.42
11/24/1998	25.36
11/25/1998	25.21
11/26/1998	25.07
11/27/1998	25.5
11/28/1998	25.72
11/29/1998	25.61
11/30/1998	25.74
12/1/1998	25.51
12/2/1998	25.61
12/3/1998	25.58
12/4/1998
12/5/1998
12/6/1998
12/7/1998
12/8/1998
12/9/1998
12/10/1998
12/11/1998
12/12/1998
12/13/1998
12/14/1998
12/15/1998
12/16/1998	21.36
12/17/1998	21.22
12/18/1998	21.03
12/19/1998	21.71
12/20/1998	21.61
12/21/1998	22.11
12/22/1998	21.98
12/23/1998	21.85
12/24/1998	21.89
12/25/1998	21.89
12/26/1998	20.6
12/27/1998	20.08
12/28/1998	20.14
12/29/1998	20.17
12/30/1998	20.27
12/31/1998	20.56
1/1/1999	20.23
1/2/1999	19.77
1/3/1999	20.2
1/4/1999	20.37
1/5/1999	20.33
1/6/1999	20.3
1/7/1999	20.11
1/8/1999	19.74
1/9/1999	19.88
1/10/1999	20.21
1/11/1999	20.19
1/12/1999	19.9
1/13/1999	19.69
1/14/1999	19.14
1/15/1999	19.19
1/16/1999	19.7
1/17/1999	19.47
1/18/1999	19.53
1/19/1999	19.21
1/20/1999	19.19
1/21/1999	19.28
1/22/1999	19.26
1/23/1999	19.33
1/24/1999	19.5
1/25/1999	19.08
1/26/1999	18.72
1/27/1999	18.8
1/28/1999	18.98
1/29/1999	18.76
1/30/1999	18.64
1/31/1999	18.74
2/1/1999	18.59
2/2/1999	18.69
2/3/1999	18.79
2/4/1999	18.98
2/5/1999	19.4
2/6/1999	19.18
2/7/1999	18.96
2/8/1999	19.16
2/9/1999	19.17
2/10/1999	19.34
2/11/1999	18.62
2/12/1999	18.46
2/13/1999	18.54
2/14/1999	18.57
2/15/1999	18.51
2/16/1999	18.51
2/17/1999	18.45
2/18/1999	18.34
2/19/1999	18.3
2/20/1999	17.54
2/21/1999	17.93
2/22/1999	18.18
2/23/1999	18.79
2/24/1999	18.32
2/25/1999	18.55
2/26/1999	18.45
2/27/1999	18.43
2/28/1999	18.66
3/1/1999	19.2
3/2/1999	18.46
3/3/1999	18.81
3/4/1999	19.04
3/5/1999	18.01
3/6/1999	18.27
3/7/1999	18.19
3/8/1999	18.53
3/9/1999	18.54
3/10/1999
3/11/1999	19.23
3/12/1999	19.27
3/13/1999	20.05
3/14/1999	20.18
3/15/1999	19.93
3/16/1999	19.12
3/17/1999	19.2
3/18/1999	19.32
3/19/1999	19.36
3/20/1999	19.26
3/21/1999	19.45
3/22/1999	19.49
3/23/1999	19.78
3/24/1999	19.71
3/25/1999	19.84
3/26/1999	19.82
3/27/1999	20
3/28/1999	19.63
3/29/1999	18.78
3/30/1999	18.47
3/31/1999	18.87
4/1/1999	19.11
4/2/1999	18.87
4/3/1999	19.25
4/4/1999	18.78
4/5/1999	19.15
4/6/1999	19.43
4/7/1999	19.65
4/8/1999	19.9
4/9/1999	19.79
4/10/1999	19.78
4/11/1999	19.7
4/12/1999	19.68
4/13/1999	19.8
4/14/1999	19.86
4/15/1999	19.8
4/16/1999	19.76
4/17/1999	19.91
4/18/1999	20.08
4/19/1999	20.14
4/20/1999	20.28
4/21/1999	20.61
4/22/1999	21.02
4/23/1999	21.22
4/24/1999	21.19
4/25/1999	21.04
4/26/1999	20.91
4/27/1999	21.32
4/28/1999	21.77
4/29/1999	21.7
4/30/1999	21.27
5/1/1999	21.62
5/2/1999	21.41
5/3/1999	21.51
5/4/1999	21.35
5/5/1999	21.11
5/6/1999	21.12
5/7/1999	21.56
5/8/1999	20.89
5/9/1999	20.53
5/10/1999	19.78
5/11/1999	20.98
5/12/1999	21.62
5/13/1999	22.1
5/14/1999	20.53
5/15/1999	20.35
5/16/1999	19.6
5/17/1999	20.44
5/18/1999	20.88
5/19/1999	20.19
5/20/1999	20.88
5/21/1999	20.13
5/22/1999	19.51
5/23/1999	19.3
5/24/1999	19.2
5/25/1999	20.19
5/26/1999	18.29
5/27/1999	18.51
5/28/1999	18.65
5/29/1999	18.48
5/30/1999	18.71
5/31/1999	18.6
6/1/1999	18.55
6/2/1999	19.53
6/3/1999	19.22
6/4/1999	19.62
6/5/1999	20.32
6/6/1999	20.67
6/7/1999	20.71
6/8/1999	20.02
6/9/1999	19.66
6/10/1999	19.59
6/11/1999	19.84
6/12/1999	19.46
6/13/1999	20.8
6/14/1999	21.01
6/15/1999	21.19
6/16/1999	20.55
6/17/1999	19.48
6/18/1999	19.91
6/19/1999	20.62
6/20/1999	20.2
6/21/1999	19.77
6/22/1999	18.8
6/23/1999	18.88
6/24/1999	19.1
6/25/1999	18.98
6/26/1999	19.1
6/27/1999	18.71
6/28/1999	19.32
6/29/1999	19.37
6/30/1999	20.05
7/1/1999	19.76
7/2/1999	18.81
7/3/1999	18.39
7/4/1999	17.98
7/5/1999	18.51
7/6/1999	18.86
7/7/1999	18.26
7/8/1999	18.36
7/9/1999	18.47
7/10/1999	18.87
7/11/1999	19.22
7/12/1999	19.22
7/13/1999	19.3
7/14/1999	19.64
7/15/1999	20.72
7/16/1999	20.84
7/17/1999	20.86
7/18/1999	20.32
7/19/1999	22.44
7/20/1999	22.35
7/21/1999	22.2
7/22/1999	21.66
7/23/1999	21.21
7/24/1999	20.81
7/25/1999	20.62
7/26/1999	20.57
7/27/1999	20.94
7/28/1999	20.46
7/29/1999	20.21
7/30/1999	20.73
7/31/1999	22.12
8/1/1999	22.52
8/2/1999	22.34
8/3/1999	22.55
8/4/1999	22.17
8/5/1999	22.91
8/6/1999	23.35
8/7/1999	22.81
8/8/1999	22.03
8/9/1999	22.62
8/10/1999	24.47
8/11/1999	25.24
8/12/1999	26.02
8/13/1999	25.99
8/14/1999	25.74
8/15/1999	25.97
8/16/1999	25.08
8/17/1999	25.02
8/18/1999	24.33
8/19/1999	25.04
8/20/1999	25.08
8/21/1999	24.85
8/22/1999	25.05
8/23/1999	25.36
8/24/1999	25.13
8/25/1999	24.68
8/26/1999	25.38
8/27/1999	26.1
8/28/1999	27
8/29/1999	26.29
8/30/1999	24.93
8/31/1999	24.85
9/1/1999	25.12
9/2/1999	25.16
9/3/1999	25.6
9/4/1999	25.91
9/5/1999	26.37
9/6/1999	27.15
9/7/1999	27.25
9/8/1999	27.22
9/9/1999	27.52
9/10/1999	27.17
9/11/1999	27.38
9/12/1999	27.92
9/13/1999	28.16
9/14/1999	28.25
9/15/1999	28.12
9/16/1999	27.9
9/17/1999	27.69
9/18/1999	26.94
9/19/1999	26.01
9/20/1999	26.16
9/21/1999	25.48
9/22/1999	25.04
9/23/1999	25.86
9/24/1999	26.3
9/25/1999	26.37
9/26/1999	26.88
9/27/1999	26.66
9/28/1999	26.53
9/29/1999	27.15
9/30/1999	27.7
10/1/1999	27.55
10/2/1999	27.53
10/3/1999	27.51
10/4/1999	27.61
10/5/1999	27.55
10/6/1999	26.87
10/7/1999	27.35
10/8/1999	27.28
10/9/1999	27.68
10/10/1999	27.8
10/11/1999	27.8
10/12/1999	27.89
10/13/1999	27.39
10/14/1999	27.34
10/15/1999	27.3
10/16/1999	25.8
10/17/1999	25.66
10/18/1999	27.82
10/19/1999	28.55
10/20/1999	27.57
10/21/1999	26.97
10/22/1999	28.05
10/23/1999	28.01
10/24/1999	27.83
10/25/1999	27.68
10/26/1999	28.06
10/27/1999	27.94
10/28/1999	27.95
10/29/1999	27.86
10/30/1999	27.66
10/31/1999	28.05
11/1/1999	27.92
11/2/1999	27.37
11/3/1999	26.83
11/4/1999	26.64
11/5/1999	26.53
11/6/1999	26.59
11/7/1999	26.61
11/8/1999	26.43
11/9/1999	26.57
11/10/1999	26.51
11/11/1999	26.32
11/12/1999	25.86
11/13/1999	25.51
11/14/1999	24
11/15/1999	23.36
11/16/1999	23.93
11/17/1999	23.04
11/18/1999	23.42
11/19/1999	23.45
11/20/1999	24.48
11/21/1999	23.88
11/22/1999	22.24
11/23/1999	22.49
11/24/1999	22.61
11/25/1999	22.74
11/26/1999	22.8
11/27/1999	22.49
11/28/1999	22.55
11/29/1999	23.05
11/30/1999	22.85
12/1/1999	22.62
12/2/1999	22.15
12/3/1999	21.86
12/4/1999	22.3
12/5/1999	21.65
12/6/1999	21.37
12/7/1999	21.3
12/8/1999	21.28
12/9/1999	21.17
12/10/1999	21.02
12/11/1999	20.6
12/12/1999	20.91
12/13/1999	20.58
12/14/1999	20.23
12/15/1999	20.16
12/16/1999	19.7
12/17/1999	19.69
12/18/1999	18.83
12/19/1999	18.08
12/20/1999	18.1
12/21/1999	18.02
12/22/1999	18.78
12/23/1999	18.71
12/24/1999	18.69
12/25/1999	18.59
12/26/1999	18.36
12/27/1999	17.89
12/28/1999	17.88
12/29/1999	17.82
12/30/1999	17.92
12/31/1999	17.83
1/1/2000	17.65
1/2/2000	17.63
1/3/2000	17.85
1/4/2000	18.2
1/5/2000	18.04
1/6/2000	17.31
1/7/2000	16.38
1/8/2000	16.45
1/9/2000	16.49
1/10/2000	16.49
1/11/2000	16.85
1/12/2000	16.55
1/13/2000	16.31
1/14/2000	16.37
1/15/2000	16.31
1/16/2000	16.11
1/17/2000	16.25
1/18/2000	16.89
1/19/2000	16.58
1/20/2000	16.43
1/21/2000	16.69
1/22/2000	16.49
1/23/2000	16.43
1/24/2000	16.56
1/25/2000	16.43
1/26/2000	16.84
1/27/2000	17.07
1/28/2000	16.53
1/29/2000	16.73
1/30/2000	17.14
1/31/2000	17.09
2/1/2000	16.86
2/2/2000	17.03
2/3/2000	17.13
2/4/2000	17.38
2/5/2000	17.5
2/6/2000	17.44
2/7/2000	17.63
2/8/2000	17.64
2/9/2000	17.43
2/10/2000	17.45
2/11/2000	17.33
2/12/2000	17.07
2/13/2000	17.36
2/14/2000	17.72
2/15/2000	17.83
2/16/2000	17.68
2/17/2000	17.85
2/18/2000	17.55
2/19/2000	17.38
2/20/2000	17.68
2/21/2000	17.97
2/22/2000	18.03
2/23/2000	18.05
2/24/2000	18.59
2/25/2000	19.08
2/26/2000	19.24
2/27/2000	19.39
2/28/2000	19.51
2/29/2000	19.56
3/1/2000	19.56
3/2/2000	18.92
3/3/2000	19.24
3/4/2000	19.27
3/5/2000	19.28
3/6/2000	19.38
3/7/2000	19.14
3/8/2000	19.08
3/9/2000	19.37
3/10/2000	19.56
3/11/2000	19.43
3/12/2000	19.3
3/13/2000	19.51
3/14/2000	19.36
3/15/2000	19.37
3/16/2000	19.18
3/17/2000	17.95
3/18/2000	17.98
3/19/2000	18.95
3/20/2000	19.19
3/21/2000	19.33
3/22/2000	18.93
3/23/2000	19.21
3/24/2000	19.47
3/25/2000	19.67
3/26/2000	19.7
3/27/2000	19.76
3/28/2000	19.71
3/29/2000	19.8
3/30/2000	19.97
3/31/2000	19.83
4/1/2000	18.97
4/2/2000	19.33
4/3/2000	19.47
4/4/2000	19.49
4/5/2000	19.85
4/6/2000	19.86
4/7/2000	20.1
4/8/2000	20.46
4/9/2000	20.61
4/10/2000	20.62
4/11/2000	20.65
4/12/2000	19.52
4/13/2000	19.78
4/14/2000	19.91
4/15/2000	19.25
4/16/2000	18.55
4/17/2000	19.13
4/18/2000	19.59
4/19/2000	20.03
4/20/2000	20.3
4/21/2000	19.35
4/22/2000	18.83
4/23/2000	18.74
4/24/2000	19.9
4/25/2000	20.65
4/26/2000	20.35
4/27/2000	18.83
4/28/2000	18.88
4/29/2000	19.33
4/30/2000	18.73
5/1/2000	18.65
5/2/2000	19.89
5/3/2000	20.14
5/4/2000	19.64
5/5/2000	20.21
5/6/2000	20.25
5/7/2000	19.99
5/8/2000	19.65
5/9/2000	20.3
5/10/2000	18.9
5/11/2000	19.94
5/12/2000	19.72
5/13/2000	19.29
5/14/2000	18.91
5/15/2000	18.38
5/16/2000	18.13
5/17/2000	18.12
5/18/2000	18.15
5/19/2000	18.66
5/20/2000	18.85
5/21/2000	18.99
5/22/2000	19.95
5/23/2000	20.98
5/24/2000	20.25
5/25/2000	19.73
5/26/2000	19.34
5/27/2000	19.23
5/28/2000	19.38
5/29/2000	19.13
5/30/2000	19.42
5/31/2000	20.11
6/1/2000	20.3
6/2/2000	20.38
6/3/2000	20.05
6/4/2000	19.63
6/5/2000	19.27
6/6/2000	19.02
6/7/2000	18.14
6/8/2000	17.87
6/9/2000	17.78
6/10/2000	18.07
6/11/2000	18.59
6/12/2000	19.03
6/13/2000	18.47
6/14/2000	18.25
6/15/2000	17.37
6/16/2000	16.76
6/17/2000	16.5
6/18/2000	16.2
6/19/2000	16.53
6/20/2000	17
6/21/2000	17.44
6/22/2000	18.27
6/23/2000	19.88
6/24/2000	18.87
6/25/2000	17.14
6/26/2000	17.53
6/27/2000	19.14
6/28/2000	20.02
6/29/2000	19.91
6/30/2000	19.94
7/1/2000	20.98
7/2/2000	21.07
7/3/2000	20.72
7/4/2000	21.86
7/5/2000	22.41
7/6/2000	21.72
7/7/2000	21.61
7/8/2000	22.23
7/9/2000	22.09
7/10/2000	22.22
7/11/2000	21.59
7/12/2000	20.82
7/13/2000	21.48
7/14/2000	23.35
7/15/2000	24.52
7/16/2000	24.59
7/17/2000	24.27
7/18/2000	24.18
7/19/2000	25.16
7/20/2000	26.05
7/21/2000	26.42
7/22/2000	26.29
7/23/2000	25.27
7/24/2000	25.24
7/25/2000	25.07
7/26/2000	24.4
7/27/2000	23.85
7/28/2000	22.83
7/29/2000	23.38
7/30/2000	24.39
7/31/2000	24.23
8/1/2000	25.28
8/2/2000	24.86
8/3/2000	24.87
8/4/2000	25.09
8/5/2000	25.44
8/6/2000	26.73
8/7/2000	25.99
8/8/2000	26.39
8/9/2000	26.62
8/10/2000	26.61
8/11/2000	27.33
8/12/2000	27.37
8/13/2000	26.85
8/14/2000	26.76
8/15/2000	26.67
8/16/2000	26.65
8/17/2000	26.42
8/18/2000	26.04
8/19/2000	26.34
8/20/2000	26.56
8/21/2000	26.44
8/22/2000	26.3
8/23/2000	26.82
8/24/2000	27.01
8/25/2000	26.68
8/26/2000	26.52
8/27/2000	26.93
8/28/2000	26.98
8/29/2000	26.67
8/30/2000	26.21
8/31/2000	25.98
9/1/2000	25.76
9/2/2000	26.17
9/3/2000	26.35
9/4/2000	26.53
9/5/2000	26.06
9/6/2000	26.11
9/7/2000	26.03
9/8/2000	26.01
9/9/2000	27
9/10/2000	25.85
9/11/2000	26.15
9/12/2000	25.8
9/13/2000	25.79
9/14/2000	25.79
9/15/2000	26.2
9/16/2000	26.31
9/17/2000	26.62
9/18/2000	25.89
9/19/2000	25.51
9/20/2000	25.54
9/21/2000	25.48
9/22/2000	24.46
9/23/2000	23.99
9/24/2000	24.85
9/25/2000	26.04
9/26/2000	25.68
9/27/2000	24.97
9/28/2000	24.64
9/29/2000
9/30/2000
10/1/2000
10/2/2000
10/3/2000
10/4/2000
10/5/2000
10/6/2000
10/7/2000
10/8/2000
10/9/2000
10/10/2000
10/11/2000
10/12/2000
10/13/2000
10/14/2000
10/15/2000
10/16/2000
10/17/2000
10/18/2000
10/19/2000
10/20/2000
10/21/2000
10/22/2000
10/23/2000
10/24/2000
10/25/2000
10/26/2000
10/27/2000
10/28/2000
10/29/2000
10/30/2000
10/31/2000
11/1/2000
11/2/2000
11/3/2000
11/4/2000
11/5/2000
11/6/2000
11/7/2000
11/8/2000
11/9/2000
11/10/2000
11/11/2000
11/12/2000
11/13/2000
11/14/2000
11/15/2000
11/16/2000
11/17/2000
11/18/2000
11/19/2000
11/20/2000
11/21/2000
11/22/2000
11/23/2000
11/24/2000
11/25/2000
11/26/2000
11/27/2000
11/28/2000
11/29/2000
11/30/2000
12/1/2000
12/2/2000
12/3/2000
12/4/2000
12/5/2000
12/6/2000
12/7/2000
12/8/2000
12/9/2000
12/10/2000
12/11/2000
12/12/2000
12/13/2000
12/14/2000
12/15/2000
12/16/2000
12/17/2000
12/18/2000
12/19/2000
12/20/2000
12/21/2000
12/22/2000
12/23/2000
12/24/2000
12/25/2000
12/26/2000
12/27/2000
12/28/2000
12/29/2000
12/30/2000
12/31/2000
1/1/2001
1/2/2001
1/3/2001
1/4/2001
1/5/2001
1/6/2001
1/7/2001
1/8/2001
1/9/2001
1/10/2001
1/11/2001
1/12/2001
1/13/2001
1/14/2001
1/15/2001
1/16/2001
1/17/2001
1/18/2001
1/19/2001	20.96
1/20/2001	20.95
1/21/2001	20.86
1/22/2001	20.86
1/23/2001	20.46
1/24/2001	20.51
1/25/2001	20.66
1/26/2001	20.61
1/27/2001	20.55
1/28/2001	20.6
1/29/2001	20.42
1/30/2001	20.38
1/31/2001	20.38
2/1/2001	20.13
2/2/2001	20.09
2/3/2001	20.02
2/4/2001	19.56
2/5/2001	19.15
2/6/2001	19.13
2/7/2001	19.61
2/8/2001	19.84
2/9/2001	19.52
2/10/2001	19.78
2/11/2001	19.95
2/12/2001	20.07
2/13/2001	20.08
2/14/2001	20.1
2/15/2001	20.07
2/16/2001	19.94
2/17/2001	19.79
2/18/2001	19.79
2/19/2001	19.68
2/20/2001	19.44
2/21/2001	19.16
2/22/2001	19.56
2/23/2001	19.98
2/24/2001	20.17
2/25/2001	20.06
2/26/2001	20.11
2/27/2001	19.7
2/28/2001	19.47
3/1/2001	19.52
3/2/2001	19.55
3/3/2001	19.65
3/4/2001	19.64
3/5/2001	19.72
3/6/2001	19.86
3/7/2001	19.66
3/8/2001	19.57
3/9/2001	19.45
3/10/2001	19.41
3/11/2001	19.07
3/12/2001	19.48
3/13/2001	19.15
3/14/2001	19.06
3/15/2001	19.47
3/16/2001	19.5
3/17/2001	19.62
3/18/2001	19.57
3/19/2001	19.61
3/20/2001	19.71
3/21/2001	19.51
3/22/2001	19.4
3/23/2001	19.62
3/24/2001	19.57
3/25/2001	19.57
3/26/2001	19.87
3/27/2001	19.92
3/28/2001	19.32
3/29/2001	19.7
3/30/2001	19.89
3/31/2001	19.91
4/1/2001	19.8
4/2/2001	19.04
4/3/2001	18.75
4/4/2001	18.47
4/5/2001	18.22
4/6/2001	17.69
4/7/2001	18.29
4/8/2001	17.85
4/9/2001	17.91
4/10/2001	18.62
4/11/2001	18.79
4/12/2001	19.43
4/13/2001	20.28
4/14/2001	20.78
4/15/2001	20.71
4/16/2001	20.58
4/17/2001	20.74
4/18/2001	20.52
4/19/2001	20.29
4/20/2001	20.25
4/21/2001	20.19
4/22/2001	20.37
4/23/2001	21.22
4/24/2001	21.57
4/25/2001	21.13
4/26/2001	20.76
4/27/2001	20.66
4/28/2001	20.51
4/29/2001	20.21
4/30/2001	19.94
5/1/2001	19.75
5/2/2001	20.15
5/3/2001	19.68
5/4/2001	20.07
5/5/2001	19.94
5/6/2001	20.56
5/7/2001	20.6
5/8/2001	20.5
5/9/2001	20.33
5/10/2001	20.31
5/11/2001	19.77
5/12/2001	19.32
5/13/2001	19.25
5/14/2001	19.13
5/15/2001	19.3
5/16/2001	18.9
5/17/2001	18.7
5/18/2001	18.99
5/19/2001	18.87
5/20/2001	19.02
5/21/2001	19.44
5/22/2001	18.95
5/23/2001	19.33
5/24/2001	19.62
5/25/2001	19.44
5/26/2001	19.08
5/27/2001	18.59
5/28/2001	18.38
5/29/2001	18.35
5/30/2001	18.15
5/31/2001	18.19
6/1/2001	18.03
6/2/2001	18.28
6/3/2001	18.74
6/4/2001	19.39
6/5/2001	19.31
6/6/2001	19.77
6/7/2001	20.38
6/8/2001	20.59
6/9/2001	20.27
6/10/2001	20.55
6/11/2001	20.18
6/12/2001	20.63
6/13/2001	20.51
6/14/2001	20.54
6/15/2001	20.25
6/16/2001	19.35
6/17/2001	18.81
6/18/2001	18.99
6/19/2001	18.98
6/20/2001	18.36
6/21/2001	18.05
6/22/2001	17.94
6/23/2001	17.75
6/24/2001	17.71
6/25/2001	17.56
6/26/2001	17.67
6/27/2001	18.11
6/28/2001	18.15
6/29/2001	18.76
6/30/2001	18.94
7/1/2001	19.59
7/2/2001	19.55
7/3/2001	19.62
7/4/2001	19.87
7/5/2001	19.65
7/6/2001	20.11
7/7/2001	19.98
7/8/2001	19.64
7/9/2001	19.93
7/10/2001	19.81
7/11/2001	19.65
7/12/2001	19.95
7/13/2001	20.01
7/14/2001	18.85
7/15/2001	19.43
7/16/2001	19.04
7/17/2001	19.37
7/18/2001	19.56
7/19/2001	19.91
7/20/2001	20.48
7/21/2001	20.83
7/22/2001	21.41
7/23/2001	21.43
7/24/2001	20.69
7/25/2001	20.43
7/26/2001	20.79
7/27/2001	21.22
7/28/2001	22.4
7/29/2001	21.54
7/30/2001	21.54
7/31/2001	23.21
8/1/2001	23.38
8/2/2001	23.46
8/3/2001	23.78
8/4/2001	23.72
8/5/2001	24.16
8/6/2001	24.1
8/7/2001	24.2
8/8/2001	24.02
8/9/2001	23.9
8/10/2001	23.32
8/11/2001	22.47
8/12/2001	22.44
8/13/2001	21.8
8/14/2001	22.46
8/15/2001	22.39
8/16/2001	22.85
8/17/2001	23.44
8/18/2001	24.11
8/19/2001	25.72
8/20/2001	26.44
8/21/2001	27.04
8/22/2001	26.84
8/23/2001	27.25
8/24/2001	28.32
8/25/2001	27.62
8/26/2001	27.52
8/27/2001	25.35
8/28/2001	24.89
8/29/2001	24.73
8/30/2001	24.35
8/31/2001	23.52
9/1/2001	23.13
9/2/2001	23.59
9/3/2001	23.48
9/4/2001	23.4
9/5/2001	24.34
9/6/2001	24.66
9/7/2001	24.94
9/8/2001	25.32
9/9/2001	25.98
9/10/2001	25.97
9/11/2001	25.39
9/12/2001	25.32
9/13/2001	26.61
9/14/2001	25.16
9/15/2001	26.58
9/16/2001	28.05
9/17/2001	27.34
9/18/2001	27.42
9/19/2001	27.85
9/20/2001	27.86
9/21/2001	28.03
9/22/2001	28.23
9/23/2001	28.13
9/24/2001	27.6
9/25/2001	27.83
9/26/2001	27.18
9/27/2001	27.83
9/28/2001	24.21
9/29/2001	22.16
9/30/2001	22.08
10/1/2001	21.65
10/2/2001	21.18
10/3/2001	21.6
10/4/2001	22.9
10/5/2001	23.36
10/6/2001	23.95
10/7/2001	25.66
10/8/2001	24.29
10/9/2001	23.97
10/10/2001	24.52
10/11/2001	24.94
10/12/2001	24.92
10/13/2001	24.94
10/14/2001	25.82
10/15/2001	26.28
10/16/2001	25.62
10/17/2001	24.74
10/18/2001	24.79
10/19/2001	24.77
10/20/2001	24.34
10/21/2001	25.07
10/22/2001	25.44
10/23/2001	25.52
10/24/2001	25.56
10/25/2001	25.83
10/26/2001	25.81
10/27/2001	25.9
10/28/2001	26.17
10/29/2001	26.13
10/30/2001	26
10/31/2001	26.1
11/1/2001	26.08
11/2/2001	26.19
11/3/2001	25.92
11/4/2001	25.7
11/5/2001	25.95
11/6/2001	26.45
11/7/2001	26.15
11/8/2001	26.2
11/9/2001	26.31
11/10/2001	26.16
11/11/2001	25.68
11/12/2001	26.02
11/13/2001	25.8
11/14/2001	25.51
11/15/2001	25.48
11/16/2001	25.28
11/17/2001	25.36
11/18/2001	25.23
11/19/2001	25.19
11/20/2001	25.24
11/21/2001	25.2
11/22/2001	25.08
11/23/2001	24.75
11/24/2001	24.53
11/25/2001	24.5
11/26/2001	24.56
11/27/2001	24.58
11/28/2001	24.04
11/29/2001	22.91
11/30/2001	23.31
12/1/2001	22.65
12/2/2001	22.84
12/3/2001	23
12/4/2001	22.95
12/5/2001	22.53
12/6/2001	21.9
12/7/2001	21.77
12/8/2001	21.38
12/9/2001	20.67
12/10/2001	21.66
12/11/2001	21.56
12/12/2001	20.99
12/13/2001	20.26
12/14/2001	19.23
12/15/2001	19.98
12/16/2001	19.5
12/17/2001	18.89
12/18/2001	19.01
12/19/2001	19.04
12/20/2001	19.55
12/21/2001	19.35
12/22/2001	18.88
12/23/2001	19.29
12/24/2001	19.08
12/25/2001	19.21
12/26/2001	18.91
12/27/2001	17.9
12/28/2001	18.15
12/29/2001	17.89
12/30/2001	18.02
12/31/2001	18.25
1/1/2002	17.95
1/2/2002	18.11
1/3/2002	17.87
1/4/2002	17.66
1/5/2002	16.82
1/6/2002	17.4
1/7/2002	17.89
1/8/2002	17.56
1/9/2002	18.02
1/10/2002	18.07
1/11/2002	17.94
1/12/2002	17.7
1/13/2002	17.66
1/14/2002	17.74
1/15/2002	17.53
1/16/2002	17.48
1/17/2002	17.57
1/18/2002	17.6
1/19/2002	17.49
1/20/2002	17.43
1/21/2002	17.07
1/22/2002	16.93
1/23/2002	16.95
1/24/2002	16.9
1/25/2002	16.91
1/26/2002	16.88
1/27/2002	16.64
1/28/2002	16.47
1/29/2002	16.58
1/30/2002	16.6
1/31/2002	16.58
2/1/2002	16.64
2/2/2002	17.42
2/3/2002	17.73
2/4/2002	17.42
2/5/2002	17.45
2/6/2002	17.32
2/7/2002	16.76
2/8/2002	16.49
2/9/2002	16.23
2/10/2002	16.27
2/11/2002	16.39
2/12/2002	16.17
2/13/2002	16.78
2/14/2002	16.82
2/15/2002	16.52
2/16/2002	16.32
2/17/2002	16.44
2/18/2002	16.31
2/19/2002	16.38
2/20/2002	16.53
2/21/2002	16.68
2/22/2002	16.58
2/23/2002	16.73
2/24/2002	16.43
2/25/2002	16.52
2/26/2002	17.01
2/27/2002	18.08
2/28/2002	18.27
3/1/2002	17.96
3/2/2002	17.46
3/3/2002	17.38
3/4/2002	17.34
3/5/2002	17.58
3/6/2002	17.87
3/7/2002	18.23
3/8/2002	18.36
3/9/2002	18.05
3/10/2002	17.58
3/11/2002	18.13
3/12/2002	18.28
3/13/2002	18.02
3/14/2002	18.36
3/15/2002	18.21
3/16/2002	17.81
3/17/2002	18.07
3/18/2002	18.43
3/19/2002	18.25
3/20/2002	18.12
3/21/2002	18.08
3/22/2002	18.12
3/23/2002	17.89
3/24/2002	17.48
3/25/2002	17.9
3/26/2002	18.1
3/27/2002	18.34
3/28/2002	18.52
3/29/2002	17.87
3/30/2002	17.85
3/31/2002	18.33
4/1/2002	18.73
4/2/2002	18.76
4/3/2002	18.83
4/4/2002	18.39
4/5/2002	18.53
4/6/2002	18.73
4/7/2002	18.46
4/8/2002	17.99
4/9/2002	17.68
4/10/2002	17.59
4/11/2002	17.36
4/12/2002	17.54
4/13/2002	18.14
4/14/2002	18.3
4/15/2002	17.92
4/16/2002	17.77
4/17/2002	17.98
4/18/2002	17.82
4/19/2002	17.74
4/20/2002	18.07
4/21/2002	18.52
4/22/2002	18.58
4/23/2002	19.18
4/24/2002	19.42
4/25/2002	19.33
4/26/2002	19.83
4/27/2002	19.66
4/28/2002	19.78
4/29/2002	19.73
4/30/2002	20.39
5/1/2002	20.42
5/2/2002	19.86
5/3/2002	19.87
5/4/2002	20.1
5/5/2002	20.16
5/6/2002	20.03
5/7/2002	19.33
5/8/2002	19.19
5/9/2002	19.45
5/10/2002	20.03
5/11/2002	20.82
5/12/2002	20.42
5/13/2002	19.46
5/14/2002	19.93
5/15/2002	20.36
5/16/2002	21.21
5/17/2002	20.49
5/18/2002	20.6
5/19/2002	20.71
5/20/2002	20.47
5/21/2002	20.73
5/22/2002	20.39
5/23/2002	20.13
5/24/2002	19.7
5/25/2002	20.33
5/26/2002	20.25
5/27/2002	20.22
5/28/2002	20.34
5/29/2002	19.15
5/30/2002	18.95
5/31/2002	17.53
6/1/2002	18.16
6/2/2002	16.56
6/3/2002	16.78
6/4/2002	17.24
6/5/2002	16.86
6/6/2002	18.45
6/7/2002	19.39
6/8/2002	19.71
6/9/2002	18.32
6/10/2002	18.83
6/11/2002	18.71
6/12/2002	17.95
6/13/2002	17.78
6/14/2002	19.68
6/15/2002	18.59
6/16/2002	18.42
6/17/2002	18.25
6/18/2002	18.32
6/19/2002	19.85
6/20/2002	20.58
6/21/2002	21.23
6/22/2002	20.36
6/23/2002	20.14
6/24/2002	21.09
6/25/2002	21.11
6/26/2002	21.18
6/27/2002	21.22
6/28/2002	21.55
6/29/2002	21.81
6/30/2002	23.31
7/1/2002	23.52
7/2/2002	24.05
7/3/2002	25.14
7/4/2002	24.56
7/5/2002	24.3
7/6/2002	24.55
7/7/2002	24.79
7/8/2002	24.74
7/9/2002	24.44
7/10/2002	25.45
7/11/2002	24.05
7/12/2002	23.72
7/13/2002	23.57
7/14/2002	24.44
7/15/2002	25.74
7/16/2002	25.97
7/17/2002	26.47
7/18/2002	26.81
7/19/2002	26.05
7/20/2002	25.37
7/21/2002	24.19
7/22/2002	23.8
7/23/2002	23.56
7/24/2002	24.6
7/25/2002	25.28
7/26/2002	25.26
7/27/2002	27.7
7/28/2002	27.32
7/29/2002	26.93
7/30/2002	25.81
7/31/2002	25
8/1/2002	24.24
8/2/2002	23.87
8/3/2002	23.74
8/4/2002	27.55
8/5/2002	29.12
8/6/2002	28.45
8/7/2002	28.54
8/8/2002	29.26
8/9/2002	28.94
8/10/2002	28.45
8/11/2002	28.27
8/12/2002	27.96
8/13/2002	28.17
8/14/2002	28.13
8/15/2002	27.98
8/16/2002	28.09
8/17/2002	28.2
8/18/2002	28.04
8/19/2002	27.58
8/20/2002	27.49
8/21/2002	27.47
8/22/2002	27.57
8/23/2002	27.36
8/24/2002	27.11
8/25/2002	26.73
8/26/2002	26.55
8/27/2002	26.25
8/28/2002	25.81
8/29/2002	26.52
8/30/2002	26.42
8/31/2002	26.76
9/1/2002	26.43
9/2/2002	26.28
9/3/2002	26.92
9/4/2002	26.85
9/5/2002	26.73
9/6/2002	26.33
9/7/2002	26.05
9/8/2002	26.55
9/9/2002	26.2
9/10/2002	26.24
9/11/2002	26.19
9/12/2002	26.42
9/13/2002	26.04
9/14/2002	26.24
9/15/2002	26.04
9/16/2002	25.8
9/17/2002	25.91
9/18/2002	25.69
9/19/2002	25.81
9/20/2002	25.69
9/21/2002	25.36
9/22/2002	25.18
9/23/2002	25.14
9/24/2002	25
9/25/2002	24.7
9/26/2002	24.59
9/27/2002	24.44
9/28/2002	24.55
9/29/2002	24.55
9/30/2002	24.61
10/1/2002	24.62
10/2/2002	24.51
10/3/2002	24.72
10/4/2002	24.97
10/5/2002	24.54
10/6/2002	24.18
10/7/2002	24.15
10/8/2002	23.53
10/9/2002	23.33
10/10/2002	23.45
10/11/2002	23.17
10/12/2002	23.12
10/13/2002	23.18
10/14/2002	23.09
10/15/2002	22.77
10/16/2002	22.53
10/17/2002	22.47
10/18/2002	22.47
10/19/2002	22.46
10/20/2002	22.51
10/21/2002	22.46
10/22/2002	22.42
10/23/2002	22.41
10/24/2002	22.47
10/25/2002	22.47
10/26/2002	22.45
10/27/2002	22.48
10/28/2002	22.16
10/29/2002	22.2
10/30/2002	22.12
10/31/2002	22.76
11/1/2002	23.06
11/2/2002	22.81
11/3/2002	22.93
11/4/2002	22.74
11/5/2002	22.61
11/6/2002	22.61
11/7/2002	22.72
11/8/2002	22.71
11/9/2002	22.71
11/10/2002	22.5
11/11/2002	22.4
11/12/2002	22.61
11/13/2002	22.76
11/14/2002	22.78
11/15/2002	22.85
11/16/2002	22.73
11/17/2002	22.73
11/18/2002	22.5
11/19/2002	22.3
11/20/2002	21.82
11/21/2002	22.53
11/22/2002	23.11
11/23/2002	23.11
11/24/2002	23.38
11/25/2002	23.3
11/26/2002	23.3
11/27/2002	23.13
11/28/2002	23.45
11/29/2002	23.45
11/30/2002	25.05
12/1/2002	25.02
12/2/2002	24.36
12/3/2002	23.84
12/4/2002	23.97
12/5/2002	23.81
12/6/2002	23.46
12/7/2002	23.52
12/8/2002	23.86
12/9/2002	23.97
12/10/2002	23.92
12/11/2002	23.88
12/12/2002	23.89
12/13/2002	23.76
12/14/2002	23.43
12/15/2002	23.02
12/16/2002	22.88
12/17/2002	22.78
12/18/2002	22.89
12/19/2002	22.92
12/20/2002	22.48
12/21/2002	22.53
12/22/2002	22.59
12/23/2002	22.45
12/24/2002	22.23
12/25/2002	21.94
12/26/2002	21.72
12/27/2002	21.78
12/28/2002	21.79
12/29/2002	21.76
12/30/2002	21.73
12/31/2002	21.63
1/1/2003	21.59
1/2/2003	21.56
1/3/2003	21.51
1/4/2003	21.51
1/5/2003	21.51
1/6/2003	21.39
1/7/2003	21.22
1/8/2003	21.1
1/9/2003	21.12
1/10/2003	21.74
1/11/2003	21.81
1/12/2003	21.59
1/13/2003	21.52
1/14/2003	21.38
1/15/2003	21.29
1/16/2003	21.36
1/17/2003	21.38
1/18/2003	21.3
1/19/2003	21.29
1/20/2003	21.07
1/21/2003	20.99
1/22/2003	21.18
1/23/2003	21.3
1/24/2003	21.33
1/25/2003	21.32
1/26/2003	21.16
1/27/2003	21.17
1/28/2003	20.79
1/29/2003	20.52
1/30/2003	19.89
1/31/2003	20.59
2/1/2003	20.88
2/2/2003	21.3
2/3/2003	21.39
2/4/2003	21.45
2/5/2003	21.29
2/6/2003	21.39
2/7/2003	21.4
2/8/2003	21.17
2/9/2003	21.24
2/10/2003	21.48
2/11/2003	20.98
2/12/2003	21.43
2/13/2003	20.78
2/14/2003	20.62
2/15/2003	20.99
2/16/2003	21.19
2/17/2003	20.95
2/18/2003	20.91
2/19/2003	21.05
2/20/2003	21.21
2/21/2003	21.21
2/22/2003	21.32
2/23/2003	21.29
2/24/2003	21.14
2/25/2003	21.38
2/26/2003	21.17
2/27/2003	20.63
2/28/2003	20.79
3/1/2003	20.75
3/2/2003	19.5
3/3/2003	20.58
3/4/2003	20.72
3/5/2003	20.58
3/6/2003	20.62
3/7/2003	20.26
3/8/2003	20.11
3/9/2003	19.98
3/10/2003	20.21
3/11/2003	19.94
3/12/2003	19.9
3/13/2003	20
3/14/2003	20.19
3/15/2003	20.05
3/16/2003	20.15
3/17/2003	20.23
3/18/2003	20.07
3/19/2003	19.92
3/20/2003	19.54
3/21/2003	19.79
3/22/2003	19.87
3/23/2003	20.1
3/24/2003	20.36
3/25/2003	20.36
3/26/2003
3/27/2003
3/28/2003	19.5
3/29/2003	19.77
3/30/2003	20.33
3/31/2003	20.48
4/1/2003	20.23
4/2/2003	20.08
4/3/2003	20.21
4/4/2003	20.61
4/5/2003	20.76
4/6/2003	20.49
4/7/2003	20.5
4/8/2003	20.28
4/9/2003	20.26
4/10/2003	20.56
4/11/2003	20.7
4/12/2003	21.07
4/13/2003	20.83
4/14/2003	20.76
4/15/2003	20.6
4/16/2003	20.57
4/17/2003	20.36
4/18/2003	20.45
4/19/2003	20.52
4/20/2003	20.64
4/21/2003	20.7
4/22/2003	20.63
4/23/2003	20.27
4/24/2003	19.97
4/25/2003	20.06
4/26/2003	20.41
4/27/2003	20.58
4/28/2003	20.03
4/29/2003	19.42
4/30/2003	18.87
5/1/2003	18.5
5/2/2003	18.35
5/3/2003	18.58
5/4/2003	18.91
5/5/2003	18.77
5/6/2003	19.06
5/7/2003	19.24
5/8/2003	18.99
5/9/2003	18.59
5/10/2003	18.7
5/11/2003	18.52
5/12/2003	18.85
5/13/2003	18.89
5/14/2003	19.28
5/15/2003	19.36
5/16/2003	18.68
5/17/2003	18.48
5/18/2003	18.43
5/19/2003	17.92
5/20/2003	18.64
5/21/2003	18.64
5/22/2003	19.08
5/23/2003	19.3
5/24/2003	18.87
5/25/2003	19.35
5/26/2003	19.48
5/27/2003	19.63
5/28/2003	19.04
5/29/2003	18.5
5/30/2003	17.95
5/31/2003	17.67
6/1/2003	18.25
6/2/2003	17.79
6/3/2003	17.65
6/4/2003	17.85
6/5/2003	17.86
6/6/2003	17.85
6/7/2003	17.5
6/8/2003	18.06
6/9/2003	17.76
6/10/2003	18.19
6/11/2003	18.25
6/12/2003	18.3
6/13/2003	18.28
6/14/2003	18.85
6/15/2003	18.59
6/16/2003	18.81
6/17/2003	18.57
6/18/2003	17.92
6/19/2003	17.49
6/20/2003	17.66
6/21/2003	18.06
6/22/2003	18.3
6/23/2003	18.23
6/24/2003	18.09
6/25/2003	17.78
6/26/2003	18.57
6/27/2003	19.51
6/28/2003	19.37
6/29/2003	18.93
6/30/2003	19.36
7/1/2003	18.87
7/2/2003	18.93
7/3/2003	19.13
7/4/2003	19.21
7/5/2003	19.55
7/6/2003	19.33
7/7/2003	18.81
7/8/2003	18.81
7/9/2003	18.62
7/10/2003	19.19
7/11/2003	19.36
7/12/2003	19.16
7/13/2003	18.67
7/14/2003	18.37
7/15/2003	19.03
7/16/2003	18.86
7/17/2003	19.81
7/18/2003	19.84
7/19/2003	20.31
7/20/2003	20.59
7/21/2003	20.97
7/22/2003	21.65
7/23/2003	21.88
7/24/2003	21.65
7/25/2003	21.54
7/26/2003	21.34
7/27/2003	21.39
7/28/2003	21.4
7/29/2003	21.17
7/30/2003	21.31
7/31/2003	21.26
8/1/2003	21.94
8/2/2003	22.23
8/3/2003	22.64
8/4/2003	23.07
8/5/2003	23.16
8/6/2003	22.13
8/7/2003	22.43
8/8/2003	22.64
8/9/2003	22.34
8/10/2003	22.45
8/11/2003	22.6
8/12/2003	22.9
8/13/2003	23.38
8/14/2003	22.72
8/15/2003	22.91
8/16/2003	22.73
8/17/2003	22.45
8/18/2003	23.1
8/19/2003	23.94
8/20/2003	23.61
8/21/2003	23.17
8/22/2003	22.84
8/23/2003	22.84
11/11/2003	26.93
11/12/2003	26.92
11/13/2003	26.89
11/14/2003	26.74
11/15/2003	26.72
11/16/2003	26.63
11/17/2003	26.36
11/18/2003	26
11/19/2003	26.05
11/20/2003	26.07
11/21/2003	25.98
11/22/2003	25.66
11/23/2003	24.8
11/24/2003	24.06
11/25/2003	24.15
11/26/2003	24.18
11/27/2003	24.02
11/28/2003	23.86
11/29/2003	23.7
11/30/2003	23.69
12/1/2003	23.65
12/2/2003	23.55
12/3/2003	23.53
12/4/2003	22.98
12/5/2003	23.46
12/6/2003	23.23
12/7/2003	23.17
12/8/2003	22.36
12/9/2003	22.15
12/10/2003	21.86
12/11/2003	21.88
12/12/2003	22.29
12/13/2003	22.29
12/14/2003	22.18
12/15/2003	22.15
12/16/2003	22.02
12/17/2003	21.79
12/18/2003	21.69
12/19/2003	21.57
[truncated: 500 more rows]
